# Supplementary material for: Type I hypersensitivity promotes Aedes aegypti blood feeding
Source: Sci Rep. 2021 Jul 21;11:14891. doi: 10.1038/s41598-021-94416-w (PMC8295252; doi:10.1038/s41598-021-94416-w)
Supplement: Supplementary file 1 — Supplementary Information 1. [file 41598_2021_94416_MOESM1_ESM.xlsx]

## Sheet: Sheet1
Identifier	Sex	Age	Wheal diametera	Hypersensitiveb	First itch sensation (sec)	Feeding attempts	Feeding time	Strength of itch sensation	Probing attempts	Engorgement
1	Male	36	15	Yes	60	2	140	5	1	4.5
2	Male	18	4	No	n/a	3	256.6	0	2.5	3
3	Female	36	4	No	n/a	3	275	0	1.5	1.66
4	Female	20	3	No	90	2	170	0	1	3
5	Male	19	15	Yes	100	2	232.5	6	1.5	4.5
6	Female	20	4	No	n/a	2	120	0	1.33	4.5
7	Male	20	6	Yes	135	2	210	5	1.333	4.5
8	Male	26	3	No	n/a	2	105	0	1	4.5
9	Male	18	3	No	n/a	3	210	0	5	3.33
10	Male	25	8	Yes	240	3	176.6	5	1	3.66
11	Female	19	8	Yes	210	1	160	5	1	5
12	Female	40	3	No	n/a	1	300	1	2.5	0
13	Female	52	0	No	n/a	1	180	0	2.66	0
14	Male	37	13	Yes	60	1	255	3	1	5
15	Female	18	7	Yes	200	2	225	5	1	3.5
16	Female	18	3	No	n/a	1	255	0	3.33	4
17	Male	48	3	No	n/a	1	220	0	3	5
18	Female	18	4	No	n/a	2	170	0	6	4.5
19	Male	18	7	Yes	190	2	270	4	1.5	5
20	Female	52	3	No	n/a	2	250	0	2	4.5
21	Female	20	14	Yes	90	2	160	6.5	3	2.5
22	Female	20	8	Yes	90	2	120	5	3.5	5
23	Male	27	3	No	n/a	3	300	0	1	2.33
24	Female	24	3	No	n/a/	3	260	2	1.33	1.66
25	Male	27	4	No	n/a	3	270	0	2.66	2.33
26	Male	19	8	Yes	90	1	150	6	1	5
27	Female	20	6	Yes	210	2	150	2	1	2.5
28	Female	18	2	No	n/a	2	170	0	4.5	5
29	Male	36	10	Yes	80	3	165	5	1	5
30	Male	20	7	Yes	70	3	195	4	3.66	3.33
31	Male	21	10	Yes	90	3	270	3	1.5	5
32	Male	19	7	Yes	100	3	270	2	4	5
33	Male	24	4	No	60	3	245	0	1.66	4.66
34	Male	21	15	Yes	120	3	300	6	1	5
35	Male	37	20	Yes	75	3	300	5.5	3	3.66
