# Supplementary material for: Type I hypersensitivity promotes Aedes aegypti blood feeding
Source: Sci Rep. 2021 Jul 21;11:14891. doi: 10.1038/s41598-021-94416-w (PMC8295252; doi:10.1038/s41598-021-94416-w)
Supplement: Supplementary file 2 — Supplementary Information 2. [file 41598_2021_94416_MOESM2_ESM.xlsx]

## Sheet: Sheet1
Identifier	Sex	Age	Wheal diametera	Hypersensitiveb	Wheal diameter no cetirizine	Wheal diameter cetirizine	Probing attempts no cetirizine	Probing attempts cetirizine	Engorgement no cetirizine	Engorgement cetirizine
1	Female	18	0	No	1	0	1	1.66	5	5
2	Male	37	20	Yes	10.66	2.83	1.5	8.83	4	2.16
3	Male	20	7	Yes	6.33	3.66	1	1.66	3.33	5
4	Male	21	10	Yes	7	7	1	1	5	4.66
5	Male	19	7	Yes	5.33	3	3.66	15.66	5	2.33
6	Male	27	4	No	2.66	3.5	1.66	3.5	2.33	3
7	Female	24	3	No	1	3.33	8.66	1.33	1.66	3
8	Male	27	3	No	1	0.66	3	2.33	2.33	3.33
9	Male	24	4	No	4	3.33	1.33	1.33	4.66	2.33
10	Female	20	6	Yes	5	4	4	1.33	2.5	5
