# Supplementary material for: Type I hypersensitivity promotes Aedes aegypti blood feeding
Source: Sci Rep. 2021 Jul 21;11:14891. doi: 10.1038/s41598-021-94416-w (PMC8295252; doi:10.1038/s41598-021-94416-w)
Supplement: Supplementary file 3 — Supplementary Information 3. [file 41598_2021_94416_MOESM3_ESM.xlsx]

## Sheet: Sheet1
	no histamine	100 nmol/L histamine
	5	5
	5	5
	5	5
	5	5
	5	5
	5	5
	5	5
	5	5
	5	5
	5	5
	5	5
	5	5
	5	5
	5	5
	5	5
	5	5
	5	5
	5	5
	5	5
	5	4
	4	4
	4	4
	4	3
	4	3
	4	0
	3	0
	3	0
	0	0
	0	0
	0	0
	0	0
	0	0
	0	0
	0	0
	0	0
	0	0
	0	0
	0	0
	0	0
	0	0
	0	0
	0	0
	0	0
	0	0
	0	0
	0	0
	0	0
	0	0
	0	0
	0	0
	0	0
	0	0
	0	0
	0	0
	0	0
	0	0
	0	0
	0	0
	0	0
	0	0
	0	0
	0	0
		0
